# Supplementary material for: Whole-Genome Analysis of LSDV Isolates from the 2019 and 2023 Outbreaks in Israel Points to Undetected Circulation and Recombination Events
Source: Vet Sci. 2026 Mar 30;13(4):333. doi: 10.3390/vetsci13040333 (PMC13120329; doi:10.3390/vetsci13040333)
Supplement: Supplementary file 1 [file vetsci-13-00333-s001.zip]

Archive with 1 entries (1 files):
- vetsci-4192306-supplementary.pdf
